# Supplementary material for: Pollination in the Rainforest: Scarce Visitors and Low Effective Pollinators Limit the Fruiting Success of Tropical Orchids
Source: Insects. 2021 Sep 23;12(10):856. doi: 10.3390/insects12100856 (PMC8538420; doi:10.3390/insects12100856)
Supplement: Supplementary file 1 [file insects-12-00856-s001.zip]

Archive with 3 entries (2 files):
- SI_files/
- SI_files/TableS1.xlsx
- SI_files/TableS2.xlsx
