# Supplementary material for: Pollination in the Rainforest: Scarce Visitors and Low Effective Pollinators Limit the Fruiting Success of Tropical Orchids
Source: Insects. 2021 Sep 23;12(10):856. doi: 10.3390/insects12100856 (PMC8538420; doi:10.3390/insects12100856)
Supplement: Supplementary file 1 [file insects-12-00856-s001.zip › SI_files/TableS1.xlsx]

## Sheet: Hoja1
Table S1. Details of the study performed in the ten deceptive orchids to quantify the level of reproductive success. Dates of observation of insects and the corresponding total number of hours across two flowering seasons (2011-2012 and 2016-2017) are indicated together with the number of flowering individual plants within the plots.
Species	Populations	Dates of observation of insects (number of hours between brackets)
		2011-2012	2016-2017	Total_hours	Number of flowering orchids 2011-2012	Number of flowering orchids 2016-2017
Cattleya maxima (Cma)	Cma1	11 Dec - 22 Dec; 04 Jan - 11 Jan (98 hours)	11 Dec - 22 Dec; 08 Jan - 11 Jan (104 hours)	202	12	14
	Cma2	11 Dec - 18 Dec; 11 Jan - 21 Jan (98 hours)	11 Dec - 22 Dec; 08 Jan - 12 Jan (112 hours)	210	10	13
Epidendrum calanthum (Eca)	Eca1	10 Nov - 19 Dec; 03 Jan - 08 Jan; 28 Jan - 02 Feb (119 hours)	10 Nov - 18 Dec; 03 Jan - 07 Jan; 26 Jan - 01 Feb (144 hours)	263	22	22
	Eca2	10 Nov - 19 Dec; 03 Jan - 08 Jan; 28 Jan - 02 Feb (119 hours)	10 Nov - 18 Dec; 03 Jan - 07 Jan; 26 Jan - 01 Feb (136 hours)	255	25	22
Epidendrum cochlidium (Eco)	Eco1	10 Nov - 22 Nov; 08 Jan - 19 Jan (84 hours)	10 Nov - 22 Nov; 08 Jan - 19 Jan (136 hours)	220	31	28
	Eco2	11 Nov - 22 Nov; 08 Jan - 16 Jan (84 hours)	11 Nov - 22 Nov; 08 Jan - 15 Jan (96 hours)	180	26	26
Lycaste ciliata (Lci)	Lci1	11 Dec - 22 Dec; 04 Jan - 11 Jan (98 hours)	14 Dec - 22 Dec; 22 Jan - 28 Jan (104 hours)	202	10	7
	Lci2	11 Dec - 18 Dec; 11 Jan - 21 Jan (98 hours)	13 Dec - 22 Dec; 22 Jan - 04 Feb (112 hours)	210	8	9
Masdevallia revoluta (Mre)	Mre1	15 Nov - 28 Nov; 03 Jan - 11 Jan (91 hours)	15 Nov - 25 Nov; 03 Jan - 11 Jan (96 hours)	187	15	12
	Mre2	10 Nov - 23 Nov; 05 Jan - 19 Jan (98 hours)	18 Nov - 01 Dec; 04 Jan - 11 Jan (120 hours)	218	10	10
Maxillaria lepidota (Mle)	Mle1	10 Nov - 19 Dec; 03 Jan - 08 Jan; 28 Jan - 02 Feb (126 hours)	10 Nov - 18 Dec; 03 Jan - 07 Jan; 26 Jan - 01 Feb (160 hours)	286	14	16
	Mle2	10 Nov - 19 Dec; 03 Jan - 08 Jan; 28 Jan - 02 Feb (105 hours)	10 Nov - 18 Dec; 03 Jan - 07 Jan; 26 Jan - 01 Feb (104 hours)	209	8	8
Oncidium excavatum (Oex)	Oex1	11 Dec - 22 Dec; 04 Jan - 11 Jan (84 hours)	11 Dec - 22 Dec; 08 Jan - 11 Jan (120 hours)	204	15	18
	Oex2	10 Nov - 23 Nov; 05 Jan - 19 Jan (105 hours)	11 Dec - 22 Dec; 08 Jan - 11 Jan (104 hours)	209	14	14
Phragmipedium besseae (Pbe)	Pbe1	10 Nov - 18 Nov; 03 Jan - 13 Jan (84 hours)	15 Dec - 18 Dec; 13 Jan - 20 Jan (96 hours)	180	8	6
	Pbe2	10 Nov - 18 Nov; 03 Jan - 12 Jan (77 hours)	10 Nov - 18 Nov; 03 Jan - 13 Jan (96 hours)	173	6	6
Prosthechea fragrans (Pfr)	Pfr1	10 Nov - 19 Dec; 03 Jan - 08 Jan; 28 Jan - 02 Feb (126 hours)	10 Nov - 18 Dec; 03 Jan - 07 Jan; 26 Jan - 01 Feb (128 hours)	254	8	8
	Pfr2	10 Nov - 19 Dec; 03 Jan - 08 Jan; 28 Jan - 02 Feb (119 hours)	10 Nov - 18 Dec; 03 Jan - 07 Jan; 26 Jan - 01 Feb (120 hours)	239	8	8
Stelis tridentata (Str)	Str1	11 Dec - 22 Dec; 04 Jan - 11 Jan (105 hours)	15 Dec - 22 Dec; 13 Jan - 22 Jan (144 hours)	249	18	18
	Str2	11 Dec - 22 Dec; 04 Jan - 10 Jan (98 hours)	15 Dec - 22 Dec; 13 Jan - 24 Jan (144 hours)	242	12	12
	total	2016	2376
