# Supplementary material for: Pollination in the Rainforest: Scarce Visitors and Low Effective Pollinators Limit the Fruiting Success of Tropical Orchids
Source: Insects. 2021 Sep 23;12(10):856. doi: 10.3390/insects12100856 (PMC8538420; doi:10.3390/insects12100856)
Supplement: Supplementary file 1 [file insects-12-00856-s001.zip › SI_files/TableS2.xlsx]

## Sheet: Folha1
Source	Treatments	Type III SS	df	MS	F
years	Naturally-pollinated	2.33333	2	1.16667	0.996725
	Self-pollinated	1.231	2	0.6155	0.524499
	Geitonogamous-pollinated	2.451	2	1.2255	0.68771
	Cross-pollinated	30.3333	2	15.1667	2.93302
pop	Naturally-pollinated	3.421	1	1.7105	1.46134
	Self-pollinated	4.16667	1	2.08333	1.77532
	Geitonogamous-pollinated	2.66667	1	1.33333	0.748223
	Cross-pollinated	1.5	1	0.75	0.420875
years * pop	Naturally-pollinated	3.782	2	1.891	1.61555
	Self-pollinated	2.33333	2	1.16667	0.994177
	Geitonogamous-pollinated	1.342	2	0.671	0.376543
	Cross-pollinated	32.341	2	16.1705	3.12715
Error	Naturally-pollinated	2.341	4	1.1705
	Self-pollinated	2.347	4	1.1735
	Geitonogamous-pollinated	3.564	4	1.782
	Cross-pollinated	10.342	4	5.171
